# Supplementary material for: Trichuris WAP and CAP proteins: Potential whipworm vaccine candidates?
Source: PLoS Negl Trop Dis. 2022 Dec 22;16(12):e0010933. doi: 10.1371/journal.pntd.0010933 (PMC9778506; doi:10.1371/journal.pntd.0010933)
Supplement: S1 Table — Ten proteins that were originally characterised as WAP or CAP family members did not appear to have WAP or CAP domains according to structural analysis using InterPro. The UniProt ID and accession code for each protein is listed, along with a reference for the studies in which they were identified [18,26]. (XLSX) [file pntd.0010933.s001.xlsx]

## Sheet: S1
UniProt ID	Species	Reference	Listed family	Accession code
A0A0B1PJC8	T. suis	[1]	WAP	D918_08055
A0A085ME74	T. suis	[1]	WAP	D918_01625
A0A5S6QJG5	T. muris	[2]	CAP	TMUE_2000007027
No UniProt ID	T. suis	[1]	CAP	D918_04949
A0A085MVK4	T. suis	[1]	CAP	D918_05621
A0A085MN06	T. suis	[1]	CAP	D918_05697
A0A085MBB2	T. suis	[1]	CAP	D918_04166
No UniProt ID	T. suis	[1]	CAP	D918_01432
A0A085M9U9	T. suis	[1]	CAP	D918_02743
No UniProt ID	T. suis	[1]	CAP	D918_00687
A0A0B1PQW3	T. suis	[1]	CAP	D918_07286
Reference:
1.	Leroux, LP, Nasr, M, Valanparambil, R, Tam, M, Rosa, BA, Siciliani, E, et al. Analysis of the Trichuris suis excretory/secretory proteins as a function of life cycle stage and their immunomodulatory properties. Sci Rep. 2018 Oct 29;8(1):15921. doi: 10.1038/s41598-018-34174-4. PMID: 30374177; PMCID: PMC6206011.
2.	Eichenberger, RM, Talukder, MH, Field, MA, Wangchuk, P, Giacomin, P, Loukas, A, Sotillo J. Characterization of Trichuris muris secreted proteins and extracellular vesicles provides new insights into host-parasite communication. J Extracell Vesicles. 2018 Jan 21;7(1):1428004. doi: 10.1080/20013078.2018.1428004. PMID: 29410780; PMCID: PMC5795766.
